# Supplementary material for: New Scaffolds of Proteasome Inhibitors: Boosting Anticancer Potential by Exploiting the Synergy of In Silico and In Vitro Methodologies
Source: Pharmaceuticals (Basel). 2023 Aug 2;16(8):1096. doi: 10.3390/ph16081096 (PMC10458307; doi:10.3390/ph16081096)
Supplement: Supplementary file 1 [file pharmaceuticals-16-01096-s001.zip]

Archive with 1 entries (1 files):
- pharmaceuticals-2521677-supplementary.pdf
